# Supplementary material for: A new early branching armored dinosaur from the Lower Jurassic of southwestern China
Source: eLife. 2022 Mar 15;11:e75248. doi: 10.7554/eLife.75248 (PMC8929930; doi:10.7554/eLife.75248)
Supplement: Supplementary file 1. [file elife-75248-supp1.txt]

xread
118 19
Silesaurus	000000000000000000000000000?000??00000--00000000001000000000000010?0???00000000000000000000101001000000000000000000?0?
Lesothosaurus	000010000010000000000010000120010000000000000000001000100000002000100001011000000010101110010200101000100000000000000?
Hypsilophodon	0000100001100000000000010002201100000000001101300010012000000020001000010110300110101012100102001010011000000000000?0?
Dryosaurus	00002000111000000000000100012011000000100011013020100120000000200010???10110311110101011101102001010011000000000000?0?
Scutellosaurus	0?00?0??01?010001?100010000?101?????????0??1????001000100?0?0?201010?00111100000??10101??00102111010001111?1??10100010
Emausaururs	000010??012110001?10001000??11???1?1????11?10?1000100010???1??????2????????????????????????????????????111????101000??
Scelidosaurus	0000100011211100211?00100001111101001011111101110010001000010020112010011210000010101011110102111110001111112110100010
Huayangosaurus	00001000012100000?0000?0100111110?00?1100111001000111010?0000010?1111???021110???11020111101111121200?11020000110010??
Kentrosaurus	00???????1??00?00???00?010??11110000????01?110???122101000001?11011111210211100?111020111102111121200??102000?11001???
Stegosaurus	000020001121000000000010100011120000111001111010212210100000101101211121021110001110201111021111212002010200001100010?
Kunbarrasaurus	010021112121111?21??12200001?10?00001?211??11120212020??0?010?1??1?????0111??000??1010232?031????????111112111101000??
Jinyunpelta	011??????1??111131??11???11-?1??1?1????112?11112?122201011010??2112012201221221???1131232103?1112120121111?32?101000??
Sauropelta	011??????1??11?131?111??????????1?1?????12?1??????2220??0?110?12?0?0????1???221????????????31111?1?0?2?11?112?1010????
Struthiosaurus	0110100121?111113121112001131101111012211201112?0122201111?10????????12????1?2???????????103211121???2?111[1 2]32??0100???
Silvisaurus	0110200121211111312111200113110111101221120111222122201111110112112??2201221221222113123210321112121121111132110100011
Edmontonia	01?1211?112111??2????0200003?1????????211?0111?12???????1???0?10??201??0111??00??????????1?321112120??11112?1?10010110
Pinacosaurus	1101211121211122312112200013110101001221120111122121201111110110112012201221211222113123212320212121121111231110010110
Euoplocephalus	11012111212111223121122000131101010012211201111221212011111101101120122012212112221131232123202121211211112311100101??
Yuxisaurus	????????0121100010??0???00????1?01?1??????????10?0??1???1?????2??1?????????????????????????????1???????11?112?????0121
;


proc /;
comments 0
;
